# Supplementary material for: The screening of immune-related biomarkers for prognosis of lung adenocarcinoma
Source: Bioengineered. 2021 Apr 17;12(1):1273–85. doi: 10.1080/21655979.2021.1911211 (PMC8806236; doi:10.1080/21655979.2021.1911211)
Supplement: Supplemental Material [file KBIE_A_1911211_SM8104.zip]

Archive with 3 entries (3 files):
- fig s1 caption.rtf
- Figure S1.tif
- Table S1.docx
